# Supplementary material for: Spatial heterogeneity and socioeconomic determinants of opioid prescribing in England between 2015 and 2018
Source: BMC Med. 2020 May 15;18:127. doi: 10.1186/s12916-020-01575-0 (PMC7227089; doi:10.1186/s12916-020-01575-0)
Supplement: Supplementary file 1 — Additional file 1 List of medicines, amount of active ingredients and their OME multipliers. [file 12916_2020_1575_MOESM1_ESM.csv]

bnf_name	bnf	mg_per_unit	ome_multiplier
Abstral_Tab Sublingual 100mcg	0407020A0BJAAAW	0,1	130
Abstral_Tab Sublingual 200mcg	0407020A0BJABAX	0,2	130
Abstral_Tab Sublingual 300mcg	0407020A0BJACAY	0,3	130
Abstral_Tab Sublingual 400mcg	0407020A0BJADAZ	0,4	130
Abstral_Tab Sublingual 600mcg	0407020A0BJAEBA	0,6	130
Abstral_Tab Sublingual 800mcg	0407020A0BJAFBB	0,8	130
Abtard_Tab 10mg M/R	0407020ADBMABAF	10	2
Abtard_Tab 15mg M/R	0407020ADBMACAS	15	2
Abtard_Tab 20mg M/R	0407020ADBMADAG	20	2
Abtard_Tab 30mg M/R	0407020ADBMAFAR	30	2
Abtard_Tab 40mg M/R	0407020ADBMAEAH	40	2
Abtard_Tab 5mg M/R	0407020ADBMAAAK	5	2
Abtard_Tab 60mg M/R	0407020ADBMAGAQ	60	2
Abtard_Tab 80mg M/R	0407020ADBMAHAI	80	2
Aceon_Tab 100mg M/R	040702040BRAAAC	100	0,1
Aceon_Tab 200mg M/R	040702040BRACAE	200	0,1
Actiq_Loz 1.2mg	0407020A0BCAEAN	1,2	100
Actiq_Loz 1.6mg	0407020A0BCAFAP	1,6	100
Actiq_Loz 200mcg	0407020A0BCAAAI	0,2	100
Actiq_Loz 400mcg	0407020A0BCABAJ	0,4	100
Actiq_Loz 600mcg	0407020A0BCACAK	0,6	100
Actiq_Loz 800mcg	0407020A0BCADAL	0,8	100
Bepro_Syr 6.75mg/5ml	0407020C0BBAABA	6,75	0,1
Breakyl_Buccal Film 200mcg	0407020A0BSAABT	0,2	180
Breakyl_Buccal Film 400mcg	0407020A0BSABBU	0,4	180
Brimisol PR_Tab 100mg	040702040BWAAAC	100	0,1
Bunov_Transdermal Patch 10mcg/hr	0407020B0BUABAI	1,68	100
Bunov_Transdermal Patch 20mcg/hr	0407020B0BUACAJ	3,36	100
Bunov_Transdermal Patch 5mcg/hr	0407020B0BUAAAH	0,84	100
Bupeaze_Transdermal Patch 35mcg/hr(96hr)	0407020B0BIAAAE	3,36	100
Bupeaze_Transdermal Patch 70mcg/hr(96hr)	0407020B0BIACAG	6,72	100
Bupeaze_TransdermalPatch52.5mcg/hr(96hr)	0407020B0BIABAF	5,04	100
Buplast_Transdermal Patch 35mcg/hr	0407020B0BNAAAE	3,36	100
Buplast_Transdermal Patch 52.5mcg/hr	0407020B0BNABAF	5,04	100
Buplast_Transdermal Patch 70mcg/hr	0407020B0BNACAG	6,72	100
Bupramyl_Transdermal Patch 10mcg/hr	0407020B0BQABAI	1,68	100
Bupramyl_Transdermal Patch 20mcg/hr	0407020B0BQACAJ	3,36	100
Bupramyl_Transdermal Patch 5mcg/hr	0407020B0BQAAAH	0,84	100
Buprenorphine_Inj 300mcg/ml 1ml Amp	0407020B0AAAAAA	0,3	100
Buprenorphine_Patch 10mcg/hr (7day)	0407020B0AAAIAI	1,68	100
Buprenorphine_Patch 15mcg/hr (7day)	0407020B0AAAKAK	2,52	100
Buprenorphine_Patch 20mcg/hr (7day)	0407020B0AAAJAJ	3,36	100
Buprenorphine_Patch 35mcg/hr (96hr)	0407020B0AAAEAE	3,36	100
Buprenorphine_Patch 52.5mcg/hr (96hr)	0407020B0AAAFAF	5,04	100
Buprenorphine_Patch 5mcg/hr (7day)	0407020B0AAAHAH	0,84	100
Buprenorphine_Patch 70mcg/hr (96hr)	0407020B0AAAGAG	6,72	100
Buprenorphine_Tab Subling 200mcg S/F	0407020B0AAABAB	0,2	60
Buprenorphine_Tab Subling 400mcg S/F	0407020B0AAADAD	0,4	60
Busiete_Transdermal Patch 10mcg/hr	0407020B0BRABAI	1,68	100
Busiete_Transdermal Patch 20mcg/hr	0407020B0BRACAJ	3,36	100
Busiete_Transdermal Patch 5mcg/hr	0407020B0BRAAAH	0,84	100
Butec_Transdermal Patch 10mcg/hr	0407020B0BHABAI	1,68	100
Butec_Transdermal Patch 15mcg/hr	0407020B0BHADAK	2,52	100
Butec_Transdermal Patch 20mcg/hr	0407020B0BHACAJ	3,36	100
Butec_Transdermal Patch 5mcg/hr	0407020B0BHAAAH	0,84	100
BuTrans_Transdermal Patch 10mcg/hr	0407020B0BEABAI	1,68	100
BuTrans_Transdermal Patch 15mcg/hr	0407020B0BEADAK	2,52	100
BuTrans_Transdermal Patch 20mcg/hr	0407020B0BEACAJ	3,36	100
BuTrans_Transdermal Patch 5mcg/hr	0407020B0BEAAAH	0,84	100
Candox_Tab 20mg M/R	0407020ADBGABAG	20	2
Candox_Tab 5mg M/R	0407020ADBGACAK	5	2
Carexil_Tab 10mg M/R	0407020ADBDABAF	10	2
Carexil_Tab 20mg M/R	0407020ADBDACAG	20	2
Carexil_Tab 40mg M/R	0407020ADBDADAH	40	2
Carexil_Tab 5mg M/R	0407020ADBDAAAK	5	2
Carexil_Tab 80mg M/R	0407020ADBDAEAI	80	2
Carlosafine_Transdermal Patch 35mcg/hr	0407020B0BTAAAE	3,36	100
Carlosafine_Transdermal Patch 52.5mcg/hr	0407020B0BTABAF	5,04	100
Codeine Phos_(S)	0407020C0AAAGAG	30	0,1
Codeine Phos_Inj 30mg/ml 1ml Amp	0407020C0AAAHAH	30	0,1
Codeine Phos_Inj 60mg/ml 1ml Amp	0407020C0AAAAAA	60	0,1
Codeine Phos_Liq Spec 10mg/5ml	0407020C0AAAYAY	10	0,1
Codeine Phos_Liq Spec 30mg/5ml	0407020C0AAAPAP	30	0,1
Codeine Phos_Liq Spec 5mg/5ml	0407020C0AAAXAX	5	0,1
Codeine Phos_Liq Spec 60mg/5ml	0407020C0AAAVAV	60	0,1
Codeine Phos_Oral Soln 25mg/5ml	0407020C0AAABAB	25	0,1
Codeine Phos_Oral Soln 6.75mg/5ml	0407020C0AABABA	6,75	0,1
Codeine Phos_Suppos 10mg	0407020C0AAALAL	10	0,1
Codeine Phos_Suppos 15mg	0407020C0AAAQAQ	15	0,1
Codeine Phos_Suppos 30mg	0407020C0AAASAS	30	0,1
Codeine Phos_Tab 15mg	0407020C0AAADAD	15	0,1
Codeine Phos_Tab 30mg	0407020C0AAAEAE	30	0,1
Codeine Phos_Tab 60mg	0407020C0AAAFAF	60	0,1
Cyclimorph 10_Inj 1ml Amp	040702020BBAAAA	10	2
Cyclimorph 15_Inj 1ml Amp	040702020BBABAB	15	2
Dextromoramide Tart_Tab 5mg	0407020D0AAADAD	5	4
Dextroprop_Cap 60mg	0407020E0AAAAAA	60	0,1
DF 118 Fte_Tab 40mg	0407020G0BCADAI	40	0,1
Dhc Continus_Tab 120mg	0407020G0BBACAF	120	0,1
Dhc Continus_Tab 60mg	0407020G0BBAAAD	60	0,1
Dhc Continus_Tab 90mg	0407020G0BBABAE	90	0,1
Diamorph HCl_(S)	0407020K0AABQBQ	50	1
Diamorph HCl_Cap 100mg	0407020K0AACZCZ	100	1
Diamorph HCl_Inj 100mg Amp	0407020K0AAAFAF	100	3
Diamorph HCl_Inj 100mg Vl (Dry)	0407020K0AAEHEH	100	3
Diamorph HCl_Inj 10mg Amp	0407020K0AAABAB	10	3
Diamorph HCl_Inj 10mg Vl (Dry)	0407020K0AAEGEG	10	3
Diamorph HCl_Inj 15mg Amp	0407020K0AAACAC	15	3
Diamorph HCl_Inj 30mg Amp	0407020K0AAAEAE	30	3
Diamorph HCl_Inj 30mg Vl (Dry)	0407020K0AAEMEM	30	3
Diamorph HCl_Inj 500mg Amp	0407020K0AAAGAG	500	3
Diamorph HCl_Inj 500mg Vl (Dry)	0407020K0AAEIEI	500	3
Diamorph HCl_Inj 5mg Amp	0407020K0AAAAAA	5	3
Diamorph HCl_Inj 5mg Vl (Dry)	0407020K0AAEFEF	5	3
Diamorph HCl_Liq Spec 100mg/5ml	0407020K0AADXDX	100	1
Diamorph HCl_Liq Spec 10mg/5ml	0407020K0AADIDI	10	1
Diamorph HCl_Liq Spec 130mg/5ml	0407020K0AAFNFN	130	1
Diamorph HCl_Liq Spec 180mg/5ml	0407020K0AADVDV	180	1
Diamorph HCl_Liq Spec 200mg/5ml	0407020K0AAEQEQ	200	1
Diamorph HCl_Liq Spec 20mg/5ml	0407020K0AADFDF	20	1
Diamorph HCl_Liq Spec 250mg/5ml	0407020K0AAFFFF	250	1
Diamorph HCl_Liq Spec 25mg/5ml	0407020K0AADJDJ	25	1
Diamorph HCl_Liq Spec 30mg/5ml	0407020K0AAEAEA	30	1
Diamorph HCl_Liq Spec 320mg/5ml	0407020K0AAFEFE	320	1
Diamorph HCl_Liq Spec 50mg/5ml	0407020K0AADGDG	50	1
Diamorph HCl_Liq Spec 5mg/5ml	0407020K0AADKDK	5	1
Diamorph HCl_Reefer 100mg	0407020K0AABCBC	100	1
Diamorph HCl_Reefer 120mg	0407020K0AAEVEV	120	1
Diamorph HCl_Reefer 20mg	0407020K0AAEUEU	20	1
Diamorph HCl_Reefer 30mg	0407020K0AABFBF	30	1
Diamorph HCl_Reefer 40mg	0407020K0AADCDC	40	1
Diamorph HCl_Reefer 50mg	0407020K0AADLDL	50	1
Diamorph HCl_Reefer 60mg	0407020K0AACGCG	60	1
Diamorph HCl_Suppos 5mg	0407020K0AACUCU	5	1
Diamorph HCl_Tab 10mg	0407020K0AACBCB	10	1
Diconal_Tab	0407020H0BBAAAB	10	0,5
Dihydrocodeine Tart_Inj 50mg/ml 1ml Amp	0407020G0AAABAB	50	0,1
Dihydrocodeine Tart_Liq Spec 10mg/5ml	0407020G0AAAPAP	10	0,1
Dihydrocodeine Tart_Liq Spec 15mg/5ml	0407020G0AAANAN	15	0,1
Dihydrocodeine Tart_Liq Spec 30mg/5ml	0407020G0AAAMAM	30	0,1
Dihydrocodeine Tart_Liq Spec 60mg/5ml	0407020G0AAARAR	60	0,1
Dihydrocodeine Tart_Oral Soln 10mg/5ml	0407020G0AAAAAA	10	0,1
Dihydrocodeine Tart_Tab 120mg M/R	0407020G0AAAFAF	120	0,1
Dihydrocodeine Tart_Tab 30mg	0407020G0AAACAC	30	0,1
Dihydrocodeine Tart_Tab 40mg	0407020G0AAAIAI	40	0,1
Dihydrocodeine Tart_Tab 60mg M/R	0407020G0AAADAD	60	0,1
Dihydrocodeine Tart_Tab 90mg M/R	0407020G0AAAEAE	90	0,1
Dipipanone HCl/Cyclizine HCl_Tab 10/30mg	0407020H0AAABAB	10	0,5
Dolocodon PR_Tab 10mg	0407020ADBIADAF	10	2
Dolocodon PR_Tab 20mg	0407020ADBIAAAG	20	2
Dolocodon PR_Tab 40mg	0407020ADBIABAH	40	2
Dolocodon PR_Tab 5mg	0407020ADBIACAK	5	2
Dromadol SR_Tab 100mg	040702040BEABAC	100	0,1
Dromadol SR_Tab 150mg	040702040BEACAD	150	0,1
Dromadol SR_Tab 200mg	040702040BEADAE	200	0,1
Dromadol XL_Tab 200mg	040702040BEAFAE	200	0,1
Durogesic DTrans_Patch 100mcg	0407020A0BBAHAT	7,2	100
Durogesic DTrans_Patch 25mcg	0407020A0BBAEAQ	1,8	100
Durogesic DTrans_Patch 50mcg	0407020A0BBAFAR	3,6	100
Durogesic DTrans_Patch 75mcg	0407020A0BBAGAS	5,4	100
Durogesic DTrans_T/Derm Patch 100mcg	0407020A0BBALAH	7,2	100
Durogesic DTrans_T/Derm Patch 12mcg	0407020A0BBAMAU	0,9	100
Durogesic DTrans_T/Derm Patch 25mcg	0407020A0BBAIAE	1,8	100
Durogesic DTrans_T/Derm Patch 50mcg	0407020A0BBAJAF	3,6	100
Durogesic DTrans_T/Derm Patch 75mcg	0407020A0BBAKAG	5,4	100
Durogesic_Transdermal Patch 100mcg	0407020A0BBADAH	7,2	100
Durogesic_Transdermal Patch 25mcg	0407020A0BBAAAE	1,8	100
Durogesic_Transdermal Patch 50mcg	0407020A0BBABAF	3,6	100
Durogesic_Transdermal Patch 75mcg	0407020A0BBACAG	5,4	100
Effentora_Tab Buccal 100mcg	0407020A0BKAABC	0,1	130
Effentora_Tab Buccal 200mcg	0407020A0BKABBD	0,2	130
Effentora_Tab Buccal 400mcg	0407020A0BKACBE	0,4	130
Effentora_Tab Buccal 600mcg	0407020A0BKADBF	0,6	130
Effentora_Tab Buccal 800mcg	0407020A0BKAEBG	0,8	130
Fencino_Transdermal Patch 100mcg/hr	0407020A0BQAEAH	7,2	100
Fencino_Transdermal Patch 12mcg/hr	0407020A0BQAAAU	0,9	100
Fencino_Transdermal Patch 25mcg/hr	0407020A0BQABAE	1,8	100
Fencino_Transdermal Patch 50mcg/hr	0407020A0BQACAF	3,6	100
Fencino_Transdermal Patch 75mcg/hr	0407020A0BQADAG	5,4	100
Fentalis Reservoir_T/Derm Patch 25mcg/hr	0407020A0BGAAAE	1,8	100
Fentalis Reservoir_T/Derm Patch 50mcg/hr	0407020A0BGABAF	3,6	100
Fentalis Reservoir_T/Derm Patch 75mcg/hr	0407020A0BGACAG	5,4	100
Fentalis Reservoir_T/Derm Patch100mcg/hr	0407020A0BGADAH	7,2	100
Fentanyl_Buccal Film 200mcg S/F	0407020A0AABTBT	0,2	180
Fentanyl_Buccal Film 400mcg S/F	0407020A0AABUBU	0,4	180
Fentanyl_Buccal Film 800mcg S/F	0407020A0AABVBV	0,8	180
Fentanyl_Loz 1.2mg	0407020A0AAANAN	1,2	100
Fentanyl_Loz 1.6mg	0407020A0AAAPAP	1,6	100
Fentanyl_Loz 200mcg	0407020A0AAAIAI	0,2	100
Fentanyl_Loz 400mcg	0407020A0AAAJAJ	0,4	100
Fentanyl_Loz 600mcg	0407020A0AAAKAK	0,6	100
Fentanyl_Loz 800mcg	0407020A0AAALAL	0,8	100
Fentanyl_Nsl Spy 100mcg (10D)	0407020A0AABJBJ	1	160
Fentanyl_Nsl Spy 100mcg (20D)	0407020A0AABKBK	2	160
Fentanyl_Nsl Spy 100mcg (8D)	0407020A0AABNBN	0,8	160
Fentanyl_Nsl Spy 100mcg/0.1ml Ud (6D)	0407020A0AABRBR	0,6	160
Fentanyl_Nsl Spy 200mcg (10D)	0407020A0AABLBL	2	160
Fentanyl_Nsl Spy 200mcg (20D)	0407020A0AABMBM	4	160
Fentanyl_Nsl Spy 200mcg/0.1ml Ud (6D)	0407020A0AABQBQ	1,2	160
Fentanyl_Nsl Spy 400mcg (8D)	0407020A0AABPBP	3,2	160
Fentanyl_Nsl Spy 50mcg (10D)	0407020A0AABHBH	0,5	160
Fentanyl_Nsl Spy 50mcg (20D)	0407020A0AABIBI	1	160
Fentanyl_Nsl Spy 50mcg/0.1ml Ud (6D)	0407020A0AABSBS	0,3	160
Fentanyl_Patch Self-Adh 12.6mg/72hrs	0407020A0AAASAS	12,6	100
Fentanyl_Patch Self-Adh 4.2mg/72hrs	0407020A0AAAQAQ	4,2	100
Fentanyl_Tab Buccal 100mcg S/F	0407020A0AABCBC	0,1	130
Fentanyl_Tab Buccal 200mcg S/F	0407020A0AABDBD	0,2	130
Fentanyl_Tab Buccal 400mcg S/F	0407020A0AABEBE	0,4	130
Fentanyl_Tab Buccal 600mcg S/F	0407020A0AABFBF	0,6	130
Fentanyl_Tab Buccal 800mcg S/F	0407020A0AABGBG	0,8	130
Fentanyl_Tab Sublingual 100mcg S/F	0407020A0AAAWAW	0,1	130
Fentanyl_Tab Sublingual 133mcg S/F	0407020A0AABXBX	0,133	130
Fentanyl_Tab Sublingual 200mcg S/F	0407020A0AAAXAX	0,2	130
Fentanyl_Tab Sublingual 267mcg S/F	0407020A0AABZBZ	0,267	130
Fentanyl_Tab Sublingual 300mcg S/F	0407020A0AAAYAY	0,3	130
Fentanyl_Tab Sublingual 400mcg S/F	0407020A0AAAZAZ	0,4	130
Fentanyl_Tab Sublingual 600mcg S/F	0407020A0AABABA	0,6	130
Fentanyl_Tab Sublingual 800mcg S/F	0407020A0AABBBB	0,8	130
Fentanyl_Transdermal Patch 100mcg/hr	0407020A0AAAHAH	7,2	100
Fentanyl_Transdermal Patch 12mcg/hr	0407020A0AAAUAU	0,9	100
Fentanyl_Transdermal Patch 25mcg/hr	0407020A0AAAEAE	1,8	100
Fentanyl_Transdermal Patch 37.5mcg/hr	0407020A0AABWBW	2,7	100
Fentanyl_Transdermal Patch 50mcg/hr	0407020A0AAAFAF	3,6	100
Fentanyl_Transdermal Patch 75mcg/hr	0407020A0AAAGAG	5,4	100
Filnarine SR_Tab 100mg	0407020Q0BMADAH	100	1
Filnarine SR_Tab 10mg	0407020Q0BMAAAK	10	1
Filnarine SR_Tab 200mg	0407020Q0BMAEAG	200	1
Filnarine SR_Tab 30mg	0407020Q0BMABAL	30	1
Filnarine SR_Tab 60mg	0407020Q0BMACAI	60	1
Gppe Inj_Pamergan P 100 2ml Amp	0407020V0AAAIAI	100	0,24
Hapoctasin_Patch 35mcg/hr	0407020B0BGAAAE	3,36	100
Hapoctasin_Patch 52.5mcg/hr	0407020B0BGABAF	5,04	100
Hapoctasin_Patch 70mcg/hr	0407020B0BGACAG	6,72	100
Hydromorphone HCl_Cap 1.3mg	040702050AAAEAE	1,3	5
Hydromorphone HCl_Cap 16mg M/R	040702050AAAAAA	16	5
Hydromorphone HCl_Cap 2.6mg	040702050AAADAD	2,6	5
Hydromorphone HCl_Cap 24mg M/R	040702050AAABAB	24	5
Hydromorphone HCl_Cap 2mg M/R	040702050AAAFAF	2	5
Hydromorphone HCl_Cap 4mg M/R	040702050AAAGAG	4	5
Hydromorphone HCl_Cap 8mg M/R	040702050AAACAC	8	5
Hydromorphone HCl_Inj 10mg/ml 1ml Amp	040702050AAAJAJ	10	5
Hydromorphone HCl_Inj 10mg/ml 1ml Amp	040702050AAANAN	10	5
Hydromorphone HCl_Inj 10mg/ml 1ml AmpOld	040702050AAAJAJ	10	5
Hydromorphone HCl_Inj 20mg/ml 1ml Amp	040702050AAAHAH	20	5
Hydromorphone HCl_Inj 2mg/ml 1ml Amp	040702050AAALAL	2	5
Hydromorphone HCl_Inj 50mg/ml 1ml Amp	040702050AAAIAI	50	5
Instanyl_Nsl Spy 100mcg (10D)	0407020A0BNACBJ	1	160
Instanyl_Nsl Spy 100mcg (20D)	0407020A0BNADBK	2	160
Instanyl_Nsl Spy 100mcg/0.1ml Ud (6D)	0407020A0BNAHBR	0,6	160
Instanyl_Nsl Spy 200mcg (10D)	0407020A0BNAEBL	2	160
Instanyl_Nsl Spy 200mcg (20D)	0407020A0BNAFBM	4	160
Instanyl_Nsl Spy 200mcg/0.1ml Ud (6D)	0407020A0BNAGBQ	1,2	160
Instanyl_Nsl Spy 50mcg (10D)	0407020A0BNAABH	0,5	160
Instanyl_Nsl Spy 50mcg (20D)	0407020A0BNABBI	1	160
Instanyl_Nsl Spy 50mcg/0.1ml Ud (6D)	0407020A0BNAIBS	0,3	160
Invodol SR_Tab 100mg	040702040BTAAAV	100	0,1
Invodol SR_Tab 100mg	040702040BTAAAC	100	0,1
Invodol SR_Tab 150mg	040702040BTABAW	150	0,1
Invodol SR_Tab 150mg	040702040BTABAD	150	0,1
Invodol SR_Tab 200mg	040702040BTACAX	200	0,1
Larapam SR_Tab 100mg	040702040BGAAAC	100	0,1
Larapam SR_Tab 150mg	040702040BGABAI	150	0,1
Larapam SR_Tab 150mg	040702040BGABAD	150	0,1
Larapam SR_Tab 200mg	040702040BGACAJ	200	0,1
Leveraxo_Tab 10mg M/R	0407020ADBPABAF	10	2
Leveraxo_Tab 20mg M/R	0407020ADBPACAG	20	2
Leveraxo_Tab 30mg M/R	0407020ADBPADAR	30	2
Leveraxo_Tab 40mg M/R	0407020ADBPAEAH	40	2
Leveraxo_Tab 5mg M/R	0407020ADBPAAAK	5	2
Leveraxo_Tab 60mg M/R	0407020ADBPAFAQ	60	2
Leveraxo_Tab 80mg M/R	0407020ADBPAGAI	80	2
Longtec_Tab 10mg M/R	0407020ADBEABAF	10	2
Longtec_Tab 120mg M/R	0407020ADBEAFAP	120	2
Longtec_Tab 15mg M/R	0407020ADBEAGAS	15	2
Longtec_Tab 20mg M/R	0407020ADBEACAG	20	2
Longtec_Tab 30mg M/R	0407020ADBEAHAR	30	2
Longtec_Tab 40mg M/R	0407020ADBEADAH	40	2
Longtec_Tab 5mg M/R	0407020ADBEAAAK	5	2
Longtec_Tab 60mg M/R	0407020ADBEAIAQ	60	2
Longtec_Tab 80mg M/R	0407020ADBEAEAI	80	2
Lynlor_Cap 10mg	0407020ADBHABAD	10	2
Lynlor_Cap 20mg	0407020ADBHACAE	20	2
Lynlor_Cap 5mg	0407020ADBHAAAC	5	2
Mabron_Tab 100mg M/R (Morningside)	040702040BHAAAC	100	0,1
Mabron_Tab 100mg M/R (Teva)	040702040BHADAC	100	0,1
Mabron_Tab 150mg M/R (Morningside)	040702040BHABAD	150	0,1
Mabron_Tab 150mg M/R (Teva)	040702040BHAEAD	150	0,1
Mabron_Tab 200mg M/R (Morningside)	040702040BHACAE	200	0,1
Mabron_Tab 200mg M/R (Teva)	040702040BHAFAE	200	0,1
Maneo_Tab 100mg M/R	040702040BUAAAC	100	0,1
Maneo_Tab 150mg M/R	040702040BUABAD	150	0,1
Maneo_Tab 200mg M/R	040702040BUACAE	200	0,1
Marol_Tab 100mg M/R	040702040BNAAAC	100	0,1
Marol_Tab 100mg M/R (Teva)	040702040BNAFAC	100	0,1
Marol_Tab 150mg M/R	040702040BNABAD	150	0,1
Marol_Tab 150mg M/R (Teva)	040702040BNAEAD	150	0,1
Marol_Tab 200mg M/R	040702040BNACAE	200	0,1
Marol_Tab 200mg M/R (Teva)	040702040BNADAE	200	0,1
Matrifen_Patch 100mcg/hr	0407020A0BEAEAH	7,2	100
Matrifen_Patch 12mcg/hr	0407020A0BEAAAU	0,9	100
Matrifen_Patch 25mcg/hr	0407020A0BEABAE	1,8	100
Matrifen_Patch 50mcg/hr	0407020A0BEACAF	3,6	100
Matrifen_Patch 75mcg/hr	0407020A0BEADAG	5,4	100
Maxitram SR_Cap 100mg	040702040BPABAH	100	0,1
Maxitram SR_Cap 150mg	040702040BPACAI	150	0,1
Maxitram SR_Cap 200mg	040702040BPADAJ	200	0,1
Maxitram SR_Cap 50mg	040702040BPAAAG	50	0,1
Meptazinol HCl_Inj 100mg/ml 1ml Amp	0407020L0AAAAAA	100	0,03
Meptazinol HCl_Tab 200mg	0407020L0AAABAB	200	0,03
Meptid_Inj 100mg/ml 1ml Amp	0407020L0BBABAA	100	0,03
Meptid_Tab 200mg	0407020L0BBAAAB	200	0,03
Methadone HCl_(S)	0407020M0AAAFAF	50	3
Methadone HCl_Cap 100mg	0407020M0AABMBM	100	3
Methadone HCl_Cap 10mg	0407020M0AAAKAK	10	3
Methadone HCl_Cap 30mg	0407020M0AABIBI	30	3
Methadone HCl_Cap 40mg	0407020M0AABTBT	40	3
Methadone HCl_Cap 50mg	0407020M0AABLBL	50	3
Methadone HCl_Cap 5mg	0407020M0AABUBU	5	3
Methadone HCl_Inj 10mg/ml 1ml Amp	0407020M0AAAVAV	10	3
Methadone HCl_Inj 10mg/ml 2ml Amp	0407020M0AAA3A3	20	3
Methadone HCl_Inj 10mg/ml 3.5ml Amp	0407020M0AAATAT	35	3
Methadone HCl_Inj 10mg/ml 5ml Amp	0407020M0AAANAN	50	3
Methadone HCl_Inj 17.5mg/ml 2ml Amp	0407020M0AABHBH	35	3
Methadone HCl_Inj 20mg/ml 1ml Amp	0407020M0AAA8A8	20	3
Methadone HCl_Inj 25mg/ml 2ml Amp	0407020M0AAA6A6	50	3
Methadone HCl_Inj 40mg/ml 1ml Amp	0407020M0AABKBK	40	3
Methadone HCl_Inj 50mg/ml 1ml Amp	0407020M0AAACAC	50	3
Methadone HCl_Reefer 60mg	0407020M0AAAXAX	60	3
Methadone HCl_Tab 5mg	0407020M0AAAEAE	5	3
Mezolar Matrix_T/Derm Patch 37.5mcg/hr	0407020A0BFAFBW	2,7	100
Mezolar Matrix_TransdermalPatch 12mcg/hr	0407020A0BFAAAU	0,9	100
Mezolar Matrix_TransdermalPatch 25mcg/hr	0407020A0BFABAE	1,8	100
Mezolar Matrix_TransdermalPatch 50mcg/hr	0407020A0BFACAF	3,6	100
Mezolar Matrix_TransdermalPatch 75mcg/hr	0407020A0BFADAG	5,4	100
Mezolar Matrix_TransdermalPatch100mcg/hr	0407020A0BFAEAH	7,2	100
Minjet_Morph Sulf 1mg/ml 10ml Pfs	0407020Q0BEABFJ	10	2
Minjet_Morph Sulph 1mg/ml 10ml Pfs	0407020Q0BEABFJ	10	2
Morcap SR_Cap 100mg	0407020Q0BJACEB	100	1
Morph HCl_(S)	0407020P0AAADAD	50	1
Morph HCl_I/V Inf 50mg/50ml Pfs	0407020P0AABABA	50	1
Morph HCl_Inj 10mg/10ml Pfs	0407020P0AAAZAZ	10	2
Morph HCl_Inj 1mg/1ml Amp	0407020P0AABBBB	1	2
Morph HCl_Inj 5mg/5ml Amp	0407020P0AABCBC	5	2
Morph HCl_Liq Spec 1.5mg/5ml	0407020P0AAAWAW	1,5	1
Morph HCl_Liq Spec 100mg/5ml	0407020P0AAAPAP	100	1
Morph HCl_Liq Spec 10mg/5ml	0407020P0AAASAS	10	1
Morph HCl_Liq Spec 15mg/5ml	0407020P0AAAXAX	15	1
Morph HCl_Liq Spec 20mg/5ml	0407020P0AAAYAY	20	1
Morph HCl_Liq Spec 25mg/5ml	0407020P0AAATAT	25	1
Morph HCl_Liq Spec 5mg/5ml	0407020P0AAARAR	5	1
Morph HCl_Suppos 10mg	0407020P0AAAQAQ	10	1
Morph HCl_Suppos 30mg	0407020P0AAACAC	30	1
Morph Sulf_(S)	0407020Q0AAANAN	50	1
Morph Sulf_Cap 100mg M/R	0407020Q0AAEBEB	100	1
Morph Sulf_Cap 10mg M/R	0407020Q0AAEFEF	10	1
Morph Sulf_Cap 120mg M/R	0407020Q0AADVDV	120	1
Morph Sulf_Cap 150mg M/R	0407020Q0AADWDW	150	1
Morph Sulf_Cap 200mg M/R	0407020Q0AAEIEI	200	1
Morph Sulf_Cap 20mg M/R	0407020Q0AADZDZ	20	1
Morph Sulf_Cap 30mg M/R	0407020Q0AAEGEG	30	1
Morph Sulf_Cap 60mg M/R	0407020Q0AAEHEH	60	1
Morph Sulf_Cap 90mg M/R	0407020Q0AADUDU	90	1
Morph Sulf_Conc Soln 20mg/ml S/F	0407020Q0AAA6A6	200	1
Morph Sulf_Gel 0.1%	0407020Q0AAFSFS	0,2	1
Morph Sulf_Gel 0.2%	0407020Q0AAFUFU	0,4	1
Morph Sulf_Gel 2%	0407020Q0AAFQFQ	4	1
Morph Sulf_Gran Sach 100mg M/R	0407020Q0AADDDD	100	1
Morph Sulf_Gran Sach 100mg M/R S/F	0407020Q0AADDDD	100	1
Morph Sulf_Gran Sach 200mg M/R	0407020Q0AADEDE	200	1
Morph Sulf_Gran Sach 200mg M/R S/F	0407020Q0AADEDE	200	1
Morph Sulf_Gran Sach 20mg M/R	0407020Q0AACVCV	20	1
Morph Sulf_Gran Sach 20mg M/R S/F	0407020Q0AACVCV	20	1
Morph Sulf_Gran Sach 30mg M/R	0407020Q0AACPCP	30	1
Morph Sulf_Gran Sach 30mg M/R S/F	0407020Q0AACPCP	30	1
Morph Sulf_Gran Sach 60mg M/R	0407020Q0AADCDC	60	1
Morph Sulf_Gran Sach 60mg M/R S/F	0407020Q0AADCDC	60	1
Morph Sulf_Inj 100mg/50ml Vl	0407020Q0AAELEL	100	2
Morph Sulf_Inj 10mg/10ml Amp	0407020Q0AAA1A1	10	2
Morph Sulf_Inj 10mg/10ml Amp	0407020Q0AAGAGA	10	2
Morph Sulf_Inj 10mg/10ml Amp (Old)	0407020Q0AAA1A1	10	2
Morph Sulf_Inj 10mg/1ml Amp	0407020Q0AAABAB	10	2
Morph Sulf_Inj 10mg/2ml Amp	0407020Q0AABCBC	10	2
Morph Sulf_Inj 10mg/ml 1ml Pfs	0407020Q0AAFCFC	10	2
Morph Sulf_Inj 15mg/1ml Amp	0407020Q0AAACAC	15	2
Morph Sulf_Inj 1mg/1ml Amp	0407020Q0AAA4A4	1	2
Morph Sulf_Inj 1mg/ml 10ml Pfs	0407020Q0AAFJFJ	10	2
Morph Sulf_Inj 2.5mg/5ml Amp	0407020Q0AAAEAE	2,5	2
Morph Sulf_Inj 20mg/1ml Amp	0407020Q0AAAFAF	20	2
Morph Sulf_Inj 20mg/2ml Amp	0407020Q0AADIDI	20	2
Morph Sulf_Inj 2mg/10ml Amp	0407020Q0AAAAAA	2	2
Morph Sulf_Inj 30mg/1ml 10ml Amp	0407020Q0AAFKFK	300	2
Morph Sulf_Inj 30mg/1ml Amp	0407020Q0AAADAD	30	2
Morph Sulf_Inj 30mg/ml 10ml Amp	0407020Q0AAFKFK	300	2
Morph Sulf_Inj 50mg/50ml Vl	0407020Q0AAENEN	50	2
Morph Sulf_Inj 50mg/5ml Amp	0407020Q0AAFWFW	50	2
Morph Sulf_Inj 5mg/5ml Amp	0407020Q0AAFZFZ	5	2
Morph Sulf_Inj 5mg/5ml Amp (Old)	0407020Q0AAA9A9	5	2
Morph Sulf_Inj 60mg/2ml Amp	0407020Q0AAAMAM	60	2
Morph Sulf_Intrasite Gel 0.1%	0407020Q0AAFXFX	0,2	1
Morph Sulf_Intrasite Gel 0.2%	0407020Q0AAFYFY	0,4	1
Morph Sulf_Liq Spec 1.5mg/5ml	0407020Q0AAFGFG	1,5	1
Morph Sulf_Liq Spec 2mg/5ml	0407020Q0AAFFFF	2	1
Morph Sulf_Liq Spec 500mcg/5ml	0407020Q0AAFDFD	0,5	1
Morph Sulf_Liq Spec 5mg/5ml	0407020Q0AADNDN	5	1
Morph Sulf_Oral Soln 10mg/5ml	0407020Q0AACNCN	10	1
Morph Sulf_Oral Soln 10mg/5ml Udv S/F	0407020Q0AACSCS	10	1
Morph Sulf_Oral Soln 10mg/5ml Udv S/F	0407020Q0AAGBGB	10	1
Morph Sulf_Suppos 100mg	0407020Q0AABPBP	100	1
Morph Sulf_Suppos 10mg	0407020Q0AACQCQ	10	1
Morph Sulf_Suppos 15mg	0407020Q0AABLBL	15	1
Morph Sulf_Suppos 15mg	0407020Q0AAGDGD	15	1
Morph Sulf_Suppos 15mg (Old)	0407020Q0AABLBL	15	1
Morph Sulf_Suppos 20mg	0407020Q0AACRCR	20	1
Morph Sulf_Suppos 30mg	0407020Q0AABMBM	30	1
Morph Sulf_Suppos 30mg (Old)	0407020Q0AABMBM	30	1
Morph Sulf_Suppos 5mg	0407020Q0AABJBJ	5	1
Morph Sulf_Suppos 60mg	0407020Q0AABNBN	50	1
Morph Sulf_Tab 100mg M/R	0407020Q0AAAHAH	100	1
Morph Sulf_Tab 10mg	0407020Q0AACDCD	10	1
Morph Sulf_Tab 10mg M/R	0407020Q0AAAKAK	10	1
Morph Sulf_Tab 15mg M/R	0407020Q0AACFCF	15	1
Morph Sulf_Tab 200mg M/R	0407020Q0AAAGAG	200	1
Morph Sulf_Tab 20mg	0407020Q0AACECE	20	1
Morph Sulf_Tab 30mg M/R	0407020Q0AAALAL	30	1
Morph Sulf_Tab 50mg	0407020Q0AADRDR	50	1
Morph Sulf_Tab 5mg M/R	0407020Q0AACGCG	5	1
Morph Sulf_Tab 60mg M/R	0407020Q0AAAIAI	60	1
Morph Sulph_Cap 100mg M/R	0407020Q0AAEBEB	100	1
Morph Sulph_Cap 10mg M/R	0407020Q0AAEFEF	10	1
Morph Sulph_Cap 120mg M/R	0407020Q0AADVDV	120	1
Morph Sulph_Cap 150mg M/R	0407020Q0AADWDW	150	1
Morph Sulph_Cap 200mg M/R	0407020Q0AAEIEI	200	1
Morph Sulph_Cap 30mg M/R	0407020Q0AAEGEG	30	1
Morph Sulph_Cap 60mg M/R	0407020Q0AAEHEH	60	1
Morph Sulph_Cap 90mg M/R	0407020Q0AADUDU	90	1
Morph Sulph_Conc Soln 20mg/ml S/F	0407020Q0AAA6A6	200	1
Morph Sulph_Gel 0.1%	0407020Q0AAFSFS	0,2	1
Morph Sulph_Gel 0.2%	0407020Q0AAFUFU	0,4	1
Morph Sulph_Gel 2%	0407020Q0AAFQFQ	4	1
Morph Sulph_Gran Sach 100mg M/R	0407020Q0AADDDD	100	1
Morph Sulph_Gran Sach 200mg M/R	0407020Q0AADEDE	200	1
Morph Sulph_Gran Sach 20mg M/R	0407020Q0AACVCV	20	1
Morph Sulph_Gran Sach 30mg M/R	0407020Q0AACPCP	30	1
Morph Sulph_Gran Sach 60mg M/R	0407020Q0AADCDC	60	1
Morph Sulph_I/V Inf 100mg/50ml Pfs	0407020Q0AAFTFT	100	1
Morph Sulph_I/V Inf 30mg/30ml Vl	0407020Q0AAFPFP	30	1
Morph Sulph_Inj 100mg/50ml Vl	0407020Q0AAELEL	100	2
Morph Sulph_Inj 10mg/10ml Amp	0407020Q0AAA1A1	10	2
Morph Sulph_Inj 10mg/1ml Amp	0407020Q0AAABAB	10	2
Morph Sulph_Inj 10mg/2ml Amp	0407020Q0AABCBC	10	2
Morph Sulph_Inj 10mg/ml 1ml Pfs	0407020Q0AAFCFC	10	2
Morph Sulph_Inj 15mg/1ml Amp	0407020Q0AAACAC	15	2
Morph Sulph_Inj 1mg/ml 10ml Pfs	0407020Q0AAFJFJ	10	2
Morph Sulph_Inj 2.5mg/5ml Amp	0407020Q0AAAEAE	2,5	2
Morph Sulph_Inj 20mg/1ml Amp	0407020Q0AAAFAF	20	2
Morph Sulph_Inj 20mg/2ml Amp	0407020Q0AADIDI	20	2
Morph Sulph_Inj 30mg/1ml Amp	0407020Q0AAADAD	30	2
Morph Sulph_Inj 30mg/ml 10ml Amp	0407020Q0AAFKFK	300	2
Morph Sulph_Inj 4mg/10ml Amp	0407020Q0AAA5A5	4	2
Morph Sulph_Inj 50mg/50ml Vl	0407020Q0AAENEN	50	2
Morph Sulph_Inj 50mg/5ml Amp	0407020Q0AAFWFW	50	2
Morph Sulph_Inj 5mg/10ml Amp	0407020Q0AAA8A8	5	2
Morph Sulph_Inj 5mg/1ml Amp	0407020Q0AAA2A2	5	2
Morph Sulph_Inj 5mg/5ml Amp	0407020Q0AAA9A9	5	2
Morph Sulph_Inj 60mg/2ml Amp	0407020Q0AAAMAM	60	2
Morph Sulph_Liq Spec 1g/5ml	0407020Q0AAERER	1000	1
Morph Sulph_Liq Spec 20mg/5ml	0407020Q0AADYDY	20	1
Morph Sulph_Liq Spec 2mg/5ml	0407020Q0AAFFFF	2	1
Morph Sulph_Liq Spec 3.35mg/5ml	0407020Q0AAFBFB	3,35	1
Morph Sulph_Liq Spec 500mcg/5ml	0407020Q0AAFDFD	0,5	1
Morph Sulph_Liq Spec 50mg/5ml	0407020Q0AADKDK	50	1
Morph Sulph_Liq Spec 5mg/5ml	0407020Q0AADNDN	5	1
Morph Sulph_Liq Spec 60mg/5ml	0407020Q0AAESES	60	1
Morph Sulph_Oral Soln 100mg/5ml Udv S/F	0407020Q0AACUCU	100	1
Morph Sulph_Oral Soln 10mg/5ml	0407020Q0AACNCN	10	1
Morph Sulph_Oral Soln 10mg/5ml Udv S/F	0407020Q0AACSCS	10	1
Morph Sulph_Suppos 100mg	0407020Q0AABPBP	100	1
Morph Sulph_Suppos 10mg	0407020Q0AACQCQ	10	1
Morph Sulph_Suppos 15mg	0407020Q0AABLBL	15	1
Morph Sulph_Suppos 20mg	0407020Q0AACRCR	20	1
Morph Sulph_Suppos 30mg	0407020Q0AABMBM	30	1
Morph Sulph_Suppos 50mg	0407020Q0AABVBV	50	1
Morph Sulph_Suppos 5mg	0407020Q0AABJBJ	5	1
Morph Sulph_Tab 100mg M/R	0407020Q0AAAHAH	100	1
Morph Sulph_Tab 10mg	0407020Q0AACDCD	10	1
Morph Sulph_Tab 10mg M/R	0407020Q0AAAKAK	10	1
Morph Sulph_Tab 15mg M/R	0407020Q0AACFCF	15	1
Morph Sulph_Tab 200mg M/R	0407020Q0AAAGAG	200	1
Morph Sulph_Tab 20mg	0407020Q0AACECE	20	1
Morph Sulph_Tab 30mg M/R	0407020Q0AAALAL	30	1
Morph Sulph_Tab 50mg	0407020Q0AADRDR	50	1
Morph Sulph_Tab 5mg M/R	0407020Q0AACGCG	5	1
Morph Sulph_Tab 60mg M/R	0407020Q0AAAIAI	60	1
Morph/Cyclizine_Inj 10mg/50mg 1ml Amp	040702020AAAAAA	10	2
Morph/Cyclizine_Inj 15mg/50mg 1ml Amp	040702020AAABAB	15	2
Morphgesic SR_Tab 100mg	0407020Q0BNADAH	100	1
Morphgesic SR_Tab 10mg	0407020Q0BNAAAK	10	1
Morphgesic SR_Tab 30mg	0407020Q0BNABAL	30	1
Morphgesic SR_Tab 60mg	0407020Q0BNACAI	60	1
Mst Continus_Susp Gran Sach 100mg	0407020Q0BBAIDD	100	1
MST Continus_Susp Gran Sach 100mg	0407020Q0BBAIDD	100	1
Mst Continus_Susp Gran Sach 200mg	0407020Q0BBAJDE	200	1
MST Continus_Susp Gran Sach 200mg	0407020Q0BBAJDE	200	1
Mst Continus_Susp Gran Sach 20mg	0407020Q0BBAFCV	20	1
MST Continus_Susp Gran Sach 20mg	0407020Q0BBAFCV	20	1
Mst Continus_Susp Gran Sach 30mg	0407020Q0BBAGCP	30	1
MST Continus_Susp Gran Sach 30mg	0407020Q0BBAGCP	30	1
Mst Continus_Susp Gran Sach 60mg	0407020Q0BBAHDC	60	1
MST Continus_Susp Gran Sach 60mg	0407020Q0BBAHDC	60	1
Mst Continus_Tab 100mg	0407020Q0BBADAH	100	1
MST Continus_Tab 100mg	0407020Q0BBADAH	100	1
Mst Continus_Tab 10mg	0407020Q0BBAAAK	10	1
MST Continus_Tab 10mg	0407020Q0BBAAAK	10	1
Mst Continus_Tab 15mg	0407020Q0BBALCF	15	1
MST Continus_Tab 15mg	0407020Q0BBALCF	15	1
Mst Continus_Tab 200mg	0407020Q0BBAEAG	200	1
MST Continus_Tab 200mg	0407020Q0BBAEAG	200	1
Mst Continus_Tab 30mg	0407020Q0BBABAL	30	1
MST Continus_Tab 30mg	0407020Q0BBABAL	30	1
Mst Continus_Tab 5mg	0407020Q0BBAKCG	5	1
MST Continus_Tab 5mg	0407020Q0BBAKCG	5	1
Mst Continus_Tab 60mg	0407020Q0BBACAI	60	1
MST Continus_Tab 60mg	0407020Q0BBACAI	60	1
MXL_Cap 120mg	0407020Q0BIADDV	120	1
MXL_Cap 150mg	0407020Q0BIAEDW	150	1
MXL_Cap 200mg	0407020Q0BIAFEI	200	1
MXL_Cap 30mg	0407020Q0BIAAEG	30	1
MXL_Cap 60mg	0407020Q0BIABEH	60	1
MXL_Cap 90mg	0407020Q0BIACDU	90	1
Mylafent_Transdermal Patch 100mcg/hr	0407020A0BUAEAH	7,2	100
Mylafent_Transdermal Patch 12mcg/hr	0407020A0BUAAAU	0,9	100
Mylafent_Transdermal Patch 25mcg/hr	0407020A0BUABAE	1,8	100
Mylafent_Transdermal Patch 50mcg/hr	0407020A0BUACAF	3,6	100
Mylafent_Transdermal Patch 75mcg/hr	0407020A0BUADAG	5,4	100
Nobligan ret_Tab 100mg	040702040BMAAAC	100	0,1
Nubain_Inj 10mg/ml 1ml Amp	0407020Y0BBAAAA	10	100
Oldaram_Tab 100mg M/R	040702040BQAAAC	100	0,1
Oldaram_Tab 150mg M/R	040702040BQABAD	150	0,1
Oldaram_Tab 200mg M/R	040702040BQACAE	200	0,1
Onexila XL_Tab 10mg	0407020ADBQAAAF	10	2
Onexila XL_Tab 20mg	0407020ADBQABAG	20	2
Onexila XL_Tab 40mg	0407020ADBQACAH	40	2
Onexila XL_Tab 80mg	0407020ADBQADAI	80	2
Opiodur_T/Derm Patch 12mcg/hr (Pfizer)	0407020A0BRAAAU	0,9	100
Opiodur_T/Derm Patch 25mcg/hr (Pfizer)	0407020A0BRABAE	1,8	100
Opiodur_T/Derm Patch 50mcg/hr (Pfizer)	0407020A0BRAEAF	3,6	100
Opiodur_T/Derm Patch 75mcg/hr (Pfizer)	0407020A0BRACAG	5,4	100
Opiodur_Transdermal Patch 100mcg/hr	0407020A0BRADAH	7,2	100
Opiodur_Transdermal Patch 100mcg/hr	0407020A0BRAJAH	7,2	100
Opiodur_Transdermal Patch 12mcg/hr	0407020A0BRAAAU	0,9	100
Opiodur_Transdermal Patch 12mcg/hr	0407020A0BRAFAU	0,9	100
Opiodur_Transdermal Patch 25mcg/hr	0407020A0BRABAE	1,8	100
Opiodur_Transdermal Patch 25mcg/hr	0407020A0BRAGAE	1,8	100
Opiodur_Transdermal Patch 50mcg/hr	0407020A0BRAEAF	3,6	100
Opiodur_Transdermal Patch 50mcg/hr	0407020A0BRAHAF	3,6	100
Opiodur_Transdermal Patch 75mcg/hr	0407020A0BRACAG	5,4	100
Opiodur_Transdermal Patch 75mcg/hr	0407020A0BRAIAG	5,4	100
Opium_Tinct	0407020W0AAAAAA	10	1
Oramorph UDV_Oral Soln 100mg/5ml S/F	0407020Q0BCAJCU	100	1
Oramorph UDV_Oral Soln 10mg/5ml S/F	0407020Q0BCAHCS	10	1
Oramorph UDV_Oral Soln 30mg/5ml S/F	0407020Q0BCAICT	30	1
Oramorph_Oral Soln 10mg/5ml	0407020Q0BCAGCN	10	1
Oramorph_Oral Soln Conc 20mg/ml S/F	0407020Q0BCABA6	20	1
Osmach_Transdermal Patch 100mcg/hr	0407020A0BHADAH	7,2	100
Osmach_Transdermal Patch 25mcg/hr	0407020A0BHAAAE	1,8	100
Osmach_Transdermal Patch 50mcg/hr	0407020A0BHABAF	3,6	100
Osmach_Transdermal Patch 75mcg/hr	0407020A0BHACAG	5,4	100
Osmanil_Transdermal Patch 100mcg/hr	0407020A0BLADAH	7,2	100
Osmanil_Transdermal Patch 12mcg/hr	0407020A0BLAEAU	0,9	100
Osmanil_Transdermal Patch 25mcg/hr	0407020A0BLAAAE	1,8	100
Osmanil_Transdermal Patch 50mcg/hr	0407020A0BLABAF	3,6	100
Osmanil_Transdermal Patch 75mcg/hr	0407020A0BLACAG	5,4	100
Oxeltra_Tab 10mg M/R	0407020ADBLAFAF	10	2
Oxeltra_Tab 15mg M/R	0407020ADBLAGAS	15	2
Oxeltra_Tab 20mg M/R	0407020ADBLAHAG	20	2
Oxeltra_Tab 30mg M/R	0407020ADBLACAR	30	2
Oxeltra_Tab 40mg M/R	0407020ADBLAEAH	40	2
Oxeltra_Tab 5mg M/R	0407020ADBLAAAK	50	2
Oxeltra_Tab 60mg M/R	0407020ADBLADAQ	60	2
Oxeltra_Tab 80mg M/R	0407020ADBLABAI	80	2
Oxycodone HCl_Cap 10mg	0407020ADAAADAD	10	2
Oxycodone HCl_Cap 20mg	0407020ADAAAEAE	20	2
Oxycodone HCl_Cap 5mg	0407020ADAAACAC	5	2
Oxycodone HCl_Inj 10mg/ml 1ml Amp	0407020ADAAALAL	20	2
Oxycodone HCl_Inj 10mg/ml 2ml Amp	0407020ADAAAMAM	20	2
Oxycodone HCl_Inj 50mg/ml 1ml Amp	0407020ADAAANAN	50	2
Oxycodone HCl_Liq Spec 5mg/5ml	0407020ADAAAJAJ	5	2
Oxycodone HCl_Oral Soln 10mg/1ml S/F	0407020ADAAABAB	10	2
Oxycodone HCl_Oral Soln 5mg/5ml S/F	0407020ADAAAAAA	5	2
Oxycodone HCl_Tab 10mg M/R	0407020ADAAAFAF	10	2
Oxycodone HCl_Tab 120mg M/R	0407020ADAAAPAP	120	2
Oxycodone HCl_Tab 15mg M/R	0407020ADAAASAS	15	2
Oxycodone HCl_Tab 20mg M/R	0407020ADAAAGAG	20	2
Oxycodone HCl_Tab 30mg M/R	0407020ADAAARAR	30	2
Oxycodone HCl_Tab 40mg M/R	0407020ADAAAHAH	40	2
Oxycodone HCl_Tab 5mg M/R	0407020ADAAAKAK	5	2
Oxycodone HCl_Tab 60mg M/R	0407020ADAAAQAQ	60	2
Oxycodone HCl_Tab 80mg M/R	0407020ADAAAIAI	80	2
Oxycodone HCl/Naloxone HCl_Tab 10/5mgM/R	0407020AFAAAAAA	10	2
Oxycodone HCl/NaloxoneHCl_Tab 20/10mgM/R	0407020AFAAABAB	5	2
Oxycodone HCl/NaloxoneHCl_Tab 40/20mgM/R	0407020AFAAADAD	40	2
Oxycodone HCl/NaloxoneHCl_Tab 5/2.5mgM/R	0407020AFAAACAC	5	2
Oxycodone_Suppos 30mg	0407020Z0AAAAAA	30	2
Oxycodone_Suppos 60mg	0407020Z0AAABAB	60	2
Oxycodone/Naloxone_Liq Spec40mg/20mg/5ml	0407020AFAAAEAE	40	2
OxyContin_Tab 10mg M/R	0407020ADBCAAAF	10	2
OxyContin_Tab 120mg M/R	0407020ADBCAFAP	120	2
OxyContin_Tab 15mg M/R	0407020ADBCAIAS	15	2
OxyContin_Tab 20mg M/R	0407020ADBCABAG	20	2
OxyContin_Tab 30mg M/R	0407020ADBCAHAR	30	2
OxyContin_Tab 40mg M/R	0407020ADBCACAH	40	2
OxyContin_Tab 5mg M/R	0407020ADBCAEAK	5	2
OxyContin_Tab 60mg M/R	0407020ADBCAGAQ	60	2
OxyContin_Tab 80mg M/R	0407020ADBCADAI	80	2
Oxylan_Tab 10mg M/R	0407020ADBFABAF	10	2
Oxylan_Tab 10mg M/R (Actavis UK Ltd)	0407020ADBFAGAF	10	2
Oxylan_Tab 20mg M/R	0407020ADBFACAG	20	2
Oxylan_Tab 20mg M/R (Actavis UK Ltd)	0407020ADBFAHAG	20	2
Oxylan_Tab 40mg M/R	0407020ADBFADAH	40	2
Oxylan_Tab 5mg M/R	0407020ADBFAAAK	5	2
Oxylan_Tab 5mg M/R (Actavis UK Ltd)	0407020ADBFAFAK	5	2
Oxylan_Tab 80mg M/R	0407020ADBFAEAI	80	2
Oxylan_Tab 80mg M/R (Actavis UK Ltd)	0407020ADBFAJAI	80	2
OxyNorm_Cap 10mg	0407020ADBBADAD	10	2
OxyNorm_Cap 20mg	0407020ADBBAEAE	20	2
OxyNorm_Cap 5mg	0407020ADBBACAC	5	2
OxyNorm_Inj 10mg/ml 1ml Amp	0407020ADBBAFAL	10	2
OxyNorm_Inj 10mg/ml 2ml Amp	0407020ADBBAGAM	20	2
OxyNorm_Inj 50mg/ml 1ml Amp	0407020ADBBAHAN	50	2
OxyNorm_Liq Conc 10mg/1ml S/F	0407020ADBBABAB	10	2
OxyNorm_Oral Soln 5mg/5ml S/F	0407020ADBBAAAA	5	2
Oxypro_Tab 10mg M/R	0407020ADBSABAF	10	2
Oxypro_Tab 20mg M/R	0407020ADBSADAG	20	2
Oxypro_Tab 40mg M/R	0407020ADBSAFAH	40	2
Oxypro_Tab 5mg M/R	0407020ADBSAAAK	5	2
Oxypro_Tab 60mg M/R	0407020ADBSAGAQ	60	2
Palexia_Oral Soln 20mg/ml	0407020AGBBAHAH	20	0,4
Palexia_SR Tab 100mg	0407020AGBBADAD	100	0,4
Palexia_SR Tab 150mg	0407020AGBBAEAE	150	0,4
Palexia_SR Tab 200mg	0407020AGBBAFAF	200	0,4
Palexia_SR Tab 250mg	0407020AGBBAGAG	250	0,4
Palexia_SR Tab 50mg	0407020AGBBACAC	50	0,4
Palexia_Tab 50mg	0407020AGBBAAAA	50	0,4
Palexia_Tab 75mg	0407020AGBBABAB	75	0,4
Palfium_Tab 5mg	0407020D0BBAAAD	5	4
Palladone_Cap 1.3mg	040702050BBAAAE	1,3	5
Palladone_Cap 2.6mg	040702050BBABAD	2,6	5
Palladone_Inj 50mg/ml 1ml Amp	040702050BBAKAP	50	5
Palladone-SR_Cap 16mg	040702050BBAFAA	16	5
Palladone-SR_Cap 24mg	040702050BBAGAB	24	5
Palladone-SR_Cap 2mg	040702050BBACAF	2	5
Palladone-SR_Cap 4mg	040702050BBADAG	4	5
Palladone-SR_Cap 8mg	040702050BBAEAC	8	5
Pamergan_P 100 Inj 2ml Amp	0407020V0BCAAAI	100	0,24
Panitaz_Transdermal Patch 10mcg/hr	0407020B0BLABAI	1,68	100
Panitaz_Transdermal Patch 20mcg/hr	0407020B0BLACAJ	3,36	100
Panitaz_Transdermal Patch 5mcg/hr	0407020B0BLAAAH	0,84	100
Papaveret/Hyoscine_Inj 15.4/0.4mg 1ml Am	0407020ABAAAIAI	15,4	1
Papaveretum_Inj 15.4mg/ml (20mg) 1ml Amp	0407020ABAAABAB	15,4	1
Papaveretum_Inj 30mg/ml 1ml Amp	0407020ABAAAPAP	30	1
Papaveretum_Inj 40mg/ml 1ml Amp	0407020ABAAAKAK	40	1
PecFent_Nsl Spy 100mcg (8D)	0407020A0BPAABN	0,8	160
PecFent_Nsl Spy 400mcg (8D)	0407020A0BPABBP	3,2	160
Pentazocine HCl_Cap 50mg	0407020T0AAAAAA	50	0,37
Pentazocine HCl_Tab 25mg	0407020T0AAABAB	25	0,37
Pentazocine_Lact Inj 30mg/ml 1ml Amp	0407020U0AAAAAA	30	0,37
Pentazocine_Lact Suppos 50mg	0407020U0AAABAB	50	0,37
Pethidine HCl_Cap 50mg	0407020V0AABFBF	50	0,1
Pethidine HCl_Inj 100mg/ml 1ml Amp	0407020V0AAAXAX	100	0,24
Pethidine HCl_Inj 10mg/ml 10ml Amp	0407020V0AAALAL	100	0,24
Pethidine HCl_Inj 10mg/ml 1ml Amp	0407020V0AAAZAZ	10	0,24
Pethidine HCl_Inj 10mg/ml 5ml Amp	0407020V0AAAPAP	50	0,24
Pethidine HCl_Inj 50mg/ml 1ml Amp	0407020V0AAAAAA	50	0,24
Pethidine HCl_Inj 50mg/ml 2ml Amp	0407020V0AAAEAE	100	0,24
Pethidine HCl_Liq Spec 10mg/5ml	0407020V0AABABA	10	0,1
Pethidine HCl_Liq Spec 25mg/5ml	0407020V0AAARAR	25	0,1
Pethidine HCl_Liq Spec 50mg/5ml	0407020V0AAATAT	50	0,1
Pethidine HCl_Tab 50mg	0407020V0AAACAC	50	0,1
Physeptone_Inj 10mg/ml 1ml Amp	0407020M0BBABAV	10	3
Physeptone_Inj 10mg/ml 2ml Amp	0407020M0BBACA3	20	3
Physeptone_Inj 10mg/ml 3.5ml Amp	0407020M0BBADAT	35	3
Physeptone_Inj 10mg/ml 5ml Amp	0407020M0BBAEAN	50	3
Physeptone_Inj 25mg/ml 2ml Amp	0407020M0BBAHA6	50	3
Physeptone_Inj 50mg/ml 1ml Amp	0407020M0BBAIAC	50	3
Physeptone_Tab 5mg	0407020M0BBAAAE	5	3
Prenotrix_T/Derm Patch 35mcg/hr	0407020B0BJAAAE	3,36	100
Prenotrix_T/Derm Patch 52.5mcg/hr	0407020B0BJABAF	5,04	100
Prenotrix_T/Derm Patch 70mcg/hr	0407020B0BJACAG	6,72	100
Recivit_Tab Sublingual 133mcg	0407020A0BTAABX	0,133	130
Recivit_Tab Sublingual 267mcg	0407020A0BTADBZ	0,267	130
Recivit_Tab Sublingual 400mcg	0407020A0BTABAZ	0,4	130
Recivit_Tab Sublingual 533mcg	0407020A0BTACBY	0,533	130
Reletrans_Transdermal Patch 10mcg/hr	0407020B0BKABAI	1,68	100
Reletrans_Transdermal Patch 15mcg/hr	0407020B0BKACAK	2,52	100
Reletrans_Transdermal Patch 20mcg/hr	0407020B0BKADAJ	3,36	100
Reletrans_Transdermal Patch 5mcg/hr	0407020B0BKAAAH	0,84	100
Relevtec_Transdermal Patch 35mcg/hr	0407020B0BPAAAE	3,36	100
Relevtec_Transdermal Patch 52.5mcg/hr	0407020B0BPABAF	5,04	100
Relevtec_Transdermal Patch 70mcg/hr	0407020B0BPACAG	6,72	100
Reltebon_Tab 10mg M/R	0407020ADBKABAF	10	2
Reltebon_Tab 15mg M/R	0407020ADBKAFAS	15	2
Reltebon_Tab 20mg M/R	0407020ADBKACAG	20	2
Reltebon_Tab 30mg M/R	0407020ADBKAGAR	30	2
Reltebon_Tab 40mg M/R	0407020ADBKADAH	40	2
Reltebon_Tab 5mg M/R	0407020ADBKAAAK	5	2
Reltebon_Tab 60mg M/R	0407020ADBKAHAQ	60	2
Reltebon_Tab 80mg M/R	0407020ADBKAEAI	80	2
Renocontin_Tab 20mg M/R	0407020ADBRADAG	20	2
Rhotard_Morph SR Tab 10mg	0407020Q0BPAAAK	10	1
Sevodyne_Transdermal Patch 10mcg/hr	0407020B0BMABAI	1,68	100
Sevodyne_Transdermal Patch 20mcg/hr	0407020B0BMACAJ	3,36	100
Sevodyne_Transdermal Patch 5mcg/hr	0407020B0BMAAAH	0,84	100
Sevredol_Oral Soln 10mg/5ml	0407020Q0BHAGCN	10	1
Sevredol_Tab 10mg	0407020Q0BHACCD	10	1
Sevredol_Tab 20mg	0407020Q0BHADCE	20	1
Sevredol_Tab 50mg	0407020Q0BHAFDR	50	1
Shortec_Cap 10mg	0407020ADBJABAD	10	2
Shortec_Cap 20mg	0407020ADBJACAE	20	2
Shortec_Cap 5mg	0407020ADBJAAAC	5	2
Shortec_Inj 10mg/ml 1ml Amp	0407020ADBJADAL	10	2
Shortec_Inj 10mg/ml 2ml Amp	0407020ADBJAEAM	20	2
Shortec_Inj 50mg/ml 1ml Amp	0407020ADBJAFAN	50	2
Shortec_Oral Soln 5mg/5ml	0407020ADBJAGAA	5	2
Shortec_Oral Soln Conc 10mg/1ml	0407020ADBJAHAB	10	2
Synastone_Inj 10mg/ml 1ml Amp	0407020M0BCAAAV	10	3
Synastone_Inj 25mg/ml 2ml Amp	0407020M0BCACA6	50	3
Synastone_Inj 50mg/ml 1ml Amp	0407020M0BCABAC	50	3
Tapentadol HCl_Oral Soln 20mg/ml S/F	0407020AGAAAHAH	20	0,4
Tapentadol HCl_Tab 100mg M/R	0407020AGAAADAD	100	0,4
Tapentadol HCl_Tab 150mg M/R	0407020AGAAAEAE	150	0,4
Tapentadol HCl_Tab 200mg M/R	0407020AGAAAFAF	200	0,4
Tapentadol HCl_Tab 250mg M/R	0407020AGAAAGAG	250	0,4
Tapentadol HCl_Tab 50mg	0407020AGAAAAAA	50	0,4
Tapentadol HCl_Tab 50mg M/R	0407020AGAAACAC	50	0,4
Tapentadol HCl_Tab 75mg	0407020AGAAABAB	75	0,4
Targinact_Tab 10mg/5mg M/R	0407020AFBBAAAA	10	2
Targinact_Tab 20mg/10mg M/R	0407020AFBBABAB	20	2
Targinact_Tab 40mg/20mg M/R	0407020AFBBADAD	40	2
Targinact_Tab 5mg/2.5mg M/R	0407020AFBBACAC	5	2
Temgesic_Inj 300mcg/ml 1ml Amp	0407020B0BBABAA	0,3	100
Temgesic_Tab Subling 200mcg	0407020B0BBAAAB	0,2	60
Temgesic_Tab Subling 400mcg	0407020B0BBADAD	0,4	60
Tephine_Tab Subling 200mcg	0407020B0BFAAAB	0,2	60
Tephine_Tab Subling 400mcg	0407020B0BFABAD	0,4	60
Tilodol SR_Tab 100mg	040702040BSAAAC	100	0,1
Tilodol SR_Tab 150mg	040702040BSABAD	150	0,1
Tilodol SR_Tab 200mg	040702040BSACAE	200	0,1
Tilofyl_Patch 100mcg/hr	0407020A0BDADAH	7,2	100
Tilofyl_Patch 25mcg/hr	0407020A0BDAAAE	1,8	100
Tilofyl_Patch 50mcg/hr	0407020A0BDABAF	3,6	100
Tilofyl_Patch 75mcg/hr	0407020A0BDACAG	5,4	100
Tradorec XL_Tab 100mg	040702040BIAAAC	100	0,1
Tradorec XL_Tab 200mg	040702040BIABAE	200	0,1
Tradorec XL_Tab 300mg	040702040BIACAM	300	0,1
Tramacet_Tab 37.5mg/325mg	040702040BFAAAU	37,5	0,1
Tramacet_Tab Eff 37.5mg/325mg	040702040BFABBA	37,5	0,1
Tramadol HCl_Cap 100mg M/R	040702040AAAHAH	100	0,1
Tramadol HCl_Cap 150mg M/R	040702040AAAIAI	150	0,1
Tramadol HCl_Cap 200mg M/R	040702040AAAJAJ	200	0,1
Tramadol HCl_Cap 50mg	040702040AAAAAA	50	0,1
Tramadol HCl_Cap 50mg M/R	040702040AAAGAG	50	0,1
Tramadol HCl_Inj 50mg/ml 2ml Amp	040702040AAABAB	100	0,1
Tramadol HCl_Liq Spec 50mg/5ml	040702040AAAZAZ	50	0,1
Tramadol HCl_Oral Dps 100mg/ml	040702040AABBBB	100	0,1
Tramadol HCl_Oral Susp 50mg/5ml	040702040AAAZAZ	50	0,1
Tramadol HCl_Orodisper Tab 50mg	040702040AAATAT	50	0,1
Tramadol HCl_Orodisper Tab 50mg S/F	040702040AAATAT	50	0,1
Tramadol HCl_Tab 100mg M/R	040702040AAACAC	100	0,1
Tramadol HCl_Tab 100mg M/R @gn	040702040AAAVAV	100	0,1
Tramadol HCl_Tab 100mg M/R &gn	040702040AAAVAV	100	0,1
Tramadol HCl_Tab 150mg M/R	040702040AAADAD	150	0,1
Tramadol HCl_Tab 150mg M/R @gn	040702040AAAWAW	150	0,1
Tramadol HCl_Tab 150mg M/R &gn	040702040AAAWAW	150	0,1
Tramadol HCl_Tab 200mg M/R	040702040AAAEAE	200	0,1
Tramadol HCl_Tab 200mg M/R @gn	040702040AAAXAX	200	0,1
Tramadol HCl_Tab 200mg M/R &gn	040702040AAAXAX	200	0,1
Tramadol HCl_Tab 300mg M/R	040702040AAAMAM	300	0,1
Tramadol HCl_Tab 400mg M/R	040702040AAANAN	400	0,1
Tramadol HCl_Tab 50mg M/R	040702040AAAYAY	50	0,1
Tramadol HCl_Tab 75mg M/R	040702040AAAPAP	75	0,1
Tramadol HCl_Tab Solb 50mg S/F	040702040AAAFAF	50	0,1
Tramadol HCl/Dexketoprofen_Tab 75mg/25mg	040702040AABDBD	75	0,1
Tramadol HCl/Paracet_Tab 37.5mg/325mg	040702040AAAUAU	37,5	0,1
Tramadol HCl/Paracet_Tab 75mg/650mg	040702040AABCBC	75	0,1
Tramadol/Paracet_Tab Eff 37.5/325mg S/F	040702040AABABA	37,5	0,1
Tramake_Cap 50mg	040702040BCAAAA	50	0,1
Tramquel SR_Cap 100mg	040702040BJABAH	100	0,1
Tramquel SR_Cap 150mg	040702040BJACAI	150	0,1
Tramquel SR_Cap 200mg	040702040BJADAJ	200	0,1
Tramquel SR_Cap 50mg	040702040BJAAAG	50	0,1
Tramulief SR_Tab 100mg	040702040BKAAAC	100	0,1
Tramulief SR_Tab 150mg	040702040BKABAD	150	0,1
Tramulief SR_Tab 200mg	040702040BKACAE	200	0,1
Transtec_T/Derm Patch 35mcg/hr (20mg)	0407020B0BDAAAE	3,36	100
Transtec_T/Derm Patch 52.5mcg/hr (30mg)	0407020B0BDABAF	5,04	100
Transtec_T/Derm Patch 70mcg/hr (40mg)	0407020B0BDACAG	6,72	100
Turgeon_Transdermal Patch 35mcg/hr	0407020B0BSAAAE	3,36	100
Turgeon_Transdermal Patch 52.5mcg/hr	0407020B0BSABAF	5,04	100
Turgeon_Transdermal Patch 70mcg/hr	0407020B0BSACAG	6,72	100
Victanyl_Transdermal Patch 100mcg/hr	0407020A0BMADAH	7,2	100
Victanyl_Transdermal Patch 12mcg/hr	0407020A0BMAEAU	0,9	100
Victanyl_Transdermal Patch 25mcg/hr	0407020A0BMAAAE	1,8	100
Victanyl_Transdermal Patch 50mcg/hr	0407020A0BMABAF	3,6	100
Victanyl_Transdermal Patch 75mcg/hr	0407020A0BMACAG	5,4	100
Yemex_Transdermal Patch 100mcg/hr	0407020A0BVAEAH	7,2	100
Yemex_Transdermal Patch 12mcg/hr	0407020A0BVAAAU	0,9	100
Yemex_Transdermal Patch 25mcg/hr	0407020A0BVABAE	1,8	100
Yemex_Transdermal Patch 50mcg/hr	0407020A0BVACAF	3,6	100
Yemex_Transdermal Patch 75mcg/hr	0407020A0BVADAG	5,4	100
Zamadol 24hr_Tab 150mg	040702040BDAHAD	150	0,1
Zamadol 24hr_Tab 200mg	040702040BDAIAE	200	0,1
Zamadol 24hr_Tab 300mg	040702040BDAJAM	300	0,1
Zamadol 24hr_Tab 400mg	040702040BDAKAN	400	0,1
Zamadol Melt_Orodisper Tab 50mg	040702040BDAGAT	50	0,1
Zamadol SR_Cap 100mg	040702040BDACAH	100	0,1
Zamadol SR_Cap 150mg	040702040BDADAI	150	0,1
Zamadol SR_Cap 200mg	040702040BDAEAJ	200	0,1
Zamadol SR_Cap 50mg	040702040BDABAG	50	0,1
Zamadol_Cap 50mg	040702040BDAAAA	50	0,1
Zamadol_Inj 50mg/ml 2ml Amp	040702040BDAFAB	100	0,1
Zeridame SR_Tab 100mg	040702040BLAAAC	100	0,1
Zeridame SR_Tab 150mg	040702040BLABAD	150	0,1
Zeridame SR_Tab 200mg	040702040BLACAE	200	0,1
Zomestine_Tab 10mg M/R	0407020ADBNADAF	10	2
Zomestine_Tab 20mg M/R	0407020ADBNAEAG	20	2
Zomestine_Tab 40mg M/R	0407020ADBNABAH	40	2
Zomestine_Tab 5mg M/R	0407020ADBNACAK	5	2
Zomestine_Tab 80mg M/R	0407020ADBNAAAI	80	2
Zomorph_Cap 100mg	0407020Q0BKADEB	100	1
Zomorph_Cap 10mg	0407020Q0BKAAEF	10	1
Zomorph_Cap 200mg	0407020Q0BKAEEI	200	1
Zomorph_Cap 30mg	0407020Q0BKABEG	30	1
Zomorph_Cap 60mg	0407020Q0BKACEH	60	1
Zydol 100_Inj 50mg/ml 2ml Amp	040702040BBABAB	100	0,1
Zydol SR_Tab 100mg	040702040BBACAC	100	0,1
Zydol SR_Tab 150mg	040702040BBADAD	150	0,1
Zydol SR_Tab 200mg	040702040BBAEAE	200	0,1
Zydol SR_Tab 50mg	040702040BBAKAY	50	0,1
Zydol XL_Tab 150mg	040702040BBAGAD	150	0,1
Zydol XL_Tab 200mg	040702040BBAHAE	200	0,1
Zydol XL_Tab 300mg	040702040BBAIAM	300	0,1
Zydol XL_Tab 400mg	040702040BBAJAN	400	0,1
Zydol_Cap 50mg	040702040BBAAAA	50	0,1
Zydol_Inj 100mg/2ml Amp	040702040BBABAB	100	0,1
Zydol_Inj 50mg/ml 2ml Amp	040702040BBABAB	100	0,1
Zydol_Tab Solb 50mg	040702040BBAFAF	50	0,1
Zytram SR_Tab 100mg	040702040BVACAC	100	0,1
Zytram SR_Tab 150mg	040702040BVAAAD	150	0,1
Zytram SR_Tab 200mg	040702040BVADAE	200	0,1
Zytram SR_Tab 75mg	040702040BVABAP	75	0,1
